# Supplementary material for: Small Extracellular Vesicles Derived from Lipopolysaccharide-Treated Stem Cells from the Apical Papilla Modulate Macrophage Phenotypes and Inflammatory Interactions in Pulpal and Periodontal Tissues
Source: Int J Mol Sci. 2024 Dec 31;26(1):297. doi: 10.3390/ijms26010297 (PMC11719611; doi:10.3390/ijms26010297)
Supplement: Supplementary file 1 [file ijms-26-00297-s001.zip]

Archive with 1 entries (1 files):
- ijms-3383707-supplementary.pdf
